# Supplementary material for: The Positive Effect of Akkermansia muciniphila postbiotics on the Glycolipid Metabolism of Caenorhabditis elegans Induced by High-Glucose Diet
Source: Nutrients. 2025 Mar 11;17(6):976. doi: 10.3390/nu17060976 (PMC11945073; doi:10.3390/nu17060976)
Supplement: Supplementary file 1 [file nutrients-17-00976-s001.zip]

Archive with 3 entries (3 files):
- Supplementary material S1.pdf
- Supplementary material S2 .pdf
- Supplementary material S3.pdf
